# Supplementary material for: Different Polymers for the Base of Removable Dentures? Part II: A Narrative Review of the Dynamics of Microbial Plaque Formation on Dentures
Source: Polymers (Basel). 2023 Dec 21;16(1):40. doi: 10.3390/polym16010040 (PMC10780608; doi:10.3390/polym16010040)
Supplement: Supplementary file 1 [file polymers-16-00040-s001.zip]

Archive with 1 entries (1 files):
- polymers-2508065-supplementary.pdf
